# Supplementary material for: Morphology and Microwave-Absorbing Performances of Rubber Blends with Multi-Walled Carbon Nanotubes and Molybdenum Disulfide
Source: Nanomaterials (Basel). 2023 May 15;13(10):1644. doi: 10.3390/nano13101644 (PMC10223461; doi:10.3390/nano13101644)
Supplement: Supplementary file 1 [file nanomaterials-13-01644-s001.zip]

Archive with 1 entries (1 files):
- nanomaterials-2380862-supplementary.pdf
